# Supplementary material for: A novel signature of two long non-coding RNAs in BRCA mutant ovarian cancer to predict prognosis and efficiency of chemotherapy
Source: J Ovarian Res. 2020 Sep 19;13:112. doi: 10.1186/s13048-020-00712-w (PMC7502206; doi:10.1186/s13048-020-00712-w)
Supplement: Supplementary file 2 — Additional file 2: Table S1. Differentially expressed mRNAs and lncRNAs. [file 13048_2020_712_MOESM2_ESM.xls]

Table S1 Differentially expressed mRNAs and lncRNAs
Differentially expressed mRNAs							Differentially expressed lncRNAs
logFC	logCPM	PValue	FDR				logFC	logCPM	PValue	FDR
PI16	5.34631352	0.62046063	7.26E-66	1.33E-61			AL049870.3	4.974599449	5.304614657	4.49E-57	4.21E-53
PRR27	5.990288766	-3.88045671	4.11E-46	3.77E-42			AC109809.1	4.184735935	3.151225084	1.93E-48	9.05E-45
FAM159B	4.056096106	-2.739326403	2.26E-37	1.38E-33			AC073172.2	6.20794198	2.467830446	1.32E-47	4.13E-44
CSN2	6.650488221	-1.801717318	2.78E-35	1.27E-31			LINC01511	5.700312366	4.206073052	9.08E-43	2.13E-39
AKR1B15	4.128184258	0.956837153	4.41E-35	1.62E-31			LINC01251	4.63473099	3.767102872	6.42E-42	1.20E-38
SLC5A7	4.933256549	-2.57704816	8.36E-27	2.42E-23			AC087633.1	5.821343391	1.975373578	3.24E-39	5.06E-36
HAND1	4.544873393	-1.14978564	9.23E-27	2.42E-23			AC023051.1	3.371299112	4.089400827	4.26E-37	5.70E-34
DCD	5.125038326	-3.566219813	4.58E-26	1.05E-22			AC091906.1	5.214548187	2.077734918	3.09E-36	3.63E-33
HRH3	3.926313278	-2.084501987	1.92E-24	3.91E-21			AC114284.1	3.310169526	2.657958297	5.39E-25	5.61E-22
CETP	2.13619995	-0.086082202	7.16E-24	1.31E-20			AL356804.1	4.148955195	2.339421713	1.11E-20	1.04E-17
CLEC3B	2.412937682	0.492168426	2.16E-23	3.61E-20			AC005632.2	2.017786204	4.279283351	3.72E-19	3.17E-16
PCP4L1	2.994938904	0.211148225	7.39E-23	1.13E-19			AP000866.2	2.103483964	5.346995511	1.34E-17	1.04E-14
C10orf99	3.80948771	2.551910043	3.50E-22	4.94E-19			AL359873.1	3.195263452	2.781173423	2.66E-17	1.92E-14
SCARA5	3.371187472	-0.050110772	1.38E-21	1.81E-18			LINC00479	2.377563019	3.77603102	1.42E-14	9.51E-12
IL20	3.064599605	-2.283860388	1.91E-21	2.34E-18			LINC00624	1.608359011	5.971648962	8.04E-14	5.03E-11
TRIM63	3.405328478	-2.059910638	1.69E-19	1.94E-16			LINC00112	3.056797433	1.898859682	1.35E-13	7.94E-11
MYH4	4.612984807	-1.760164944	1.29E-17	1.39E-14			AC010975.1	3.567048016	2.329221701	1.52E-12	8.41E-10
PRR16	2.260469318	1.176678217	1.19E-16	1.21E-13			LINC02073	2.566565961	3.467311766	2.19E-12	1.14E-09
CLEC4G	2.748125816	-2.446271116	5.75E-16	5.55E-13			AC126175.1	3.799238578	3.136506903	5.49E-12	2.71E-09
TCEAL6	3.044895036	-2.004001517	1.13E-15	1.04E-12			LINC02022	3.820746094	2.106072607	9.16E-12	4.30E-09
THEG	3.665020959	-3.066121569	1.54E-14	1.34E-11			LINC02158	1.636614759	3.445910925	1.26E-10	5.62E-08
HTN3	4.643289294	-3.89751178	2.00E-14	1.67E-11			AC023310.4	3.077794169	3.500157283	1.60E-10	6.81E-08
CTSG	2.892852203	-2.251127056	1.94E-13	1.54E-10			AL050338.2	2.542185522	2.293016831	1.81E-10	7.37E-08
CMA1	2.77041285	-3.082753922	3.45E-13	2.64E-10			AL157832.2	1.926150053	2.682915217	2.61E-10	1.02E-07
PLA2G2A	2.917445086	2.819477231	8.05E-13	5.91E-10			AC123023.1	2.726213234	2.834014326	5.62E-10	2.11E-07
NCCRP1	2.432545252	2.549486918	4.31E-12	3.04E-09			AC008050.1	2.021833922	3.270354985	9.21E-10	3.32E-07
TSKS	2.288101867	-1.53533389	8.01E-12	5.44E-09			LINC01882	2.878187316	2.886244916	1.53E-09	5.32E-07
ARSE	2.179958387	0.965320506	7.48E-11	4.90E-08			AC091180.4	1.668794404	2.70633742	4.23E-09	1.42E-06
LINC00890	2.428747312	-3.369100607	8.30E-11	5.25E-08			AC017033.1	2.102459671	3.062238188	5.14E-09	1.66E-06
PRSS3	2.097736669	-0.211723367	3.73E-10	2.23E-07			BX324167.1	2.516243388	2.223355072	1.31E-08	4.11E-06
CYSLTR1	1.864002475	1.428634793	3.77E-10	2.23E-07			LINC01752	1.49007745	4.483504848	1.64E-08	4.94E-06
GLRA2	2.768265394	-0.456707145	1.09E-09	6.26E-07			IL12A-AS1	1.711392422	4.930537431	1.69E-08	4.94E-06
CFD	1.480848159	3.484834683	2.43E-09	1.35E-06			AL138885.3	2.528679769	2.934160726	1.88E-08	5.34E-06
SLURP1	2.605909242	0.105649477	3.85E-09	2.08E-06			Z98885.2	1.946769742	3.181758447	5.08E-08	1.40E-05
APOL3	1.430884129	4.346609197	5.07E-09	2.66E-06			AC129507.4	2.489244732	6.379299519	8.74E-08	2.34E-05
ST8SIA6	2.091156366	-0.05227688	5.27E-09	2.69E-06			AC000061.1	2.970341403	4.536102946	1.26E-07	3.19E-05
C22orf42	2.600439814	-4.133093347	5.70E-09	2.83E-06			AC005006.1	1.963798172	2.382695079	1.26E-07	3.19E-05
MYH3	1.355353438	0.898553194	6.16E-09	2.97E-06			AC090912.2	1.469873729	4.828864455	1.90E-07	4.69E-05
GPD1	1.802347463	1.379002029	1.13E-08	5.30E-06			AP000679.1	1.677153448	3.997632566	2.83E-07	6.80E-05
HAVCR1	2.063399936	-3.267331475	4.25E-08	1.95E-05			DLG3-AS1	1.456504345	5.260475817	1.44E-06	0.000337773
C5orf58	2.084686001	-0.962287153	6.97E-08	3.12E-05			AL162591.1	1.122381425	5.535612742	2.05E-06	0.000470049
GABBR2	2.166773419	2.26794449	1.21E-07	5.25E-05			AC015722.2	2.935893175	2.457693081	2.47E-06	0.000552237
GBP4	1.419833089	5.802969337	1.25E-07	5.25E-05			PKIA-AS1	1.810206293	3.599599282	3.53E-06	0.000751996
PAX7	3.208627926	-2.531009652	1.26E-07	5.25E-05			AC092920.1	1.606532775	3.235183738	4.00E-06	0.000833936
APOL2	1.037832617	5.670675596	2.40E-07	9.77E-05			AL158166.1	1.36981017	3.39977517	4.29E-06	0.000875059
COL17A1	1.897992784	0.069069636	2.73E-07	0.000108775			C5orf17	2.822677147	6.232234716	4.46E-06	0.000891125
NKAIN1	1.725045727	1.005709969	3.14E-07	0.000122693			TTLL11-IT1	1.427470995	2.715229756	5.42E-06	0.001049196
NRSN1	2.12746405	-1.721245432	3.78E-07	0.000144341			ARHGAP26-AS1	1.765225866	5.479645765	5.48E-06	0.001049196
APOL1	1.307952261	7.076898361	4.15E-07	0.000155474			SOX2-OT	1.452209451	6.059213549	7.30E-06	0.001342071
ACTL6B	2.716114442	-1.293927445	4.41E-07	0.000161766			AL357054.4	1.258821777	5.595675103	7.52E-06	0.001356385
KRT16	1.844016143	2.933726188	4.71E-07	0.000169511			CASC21	1.319405494	3.706200411	1.10E-05	0.001914395
KCNA5	1.720740379	-0.313787914	5.21E-07	0.000183747			AC129507.1	1.583068385	7.506727109	1.23E-05	0.002104645
CHRND	-4.630477518	-0.908064168	7.16E-07	0.000247881			AF279873.3	-6.903951817	5.969039431	1.44E-05	0.00241942
KRT14	1.981834269	4.106106313	1.03E-06	0.000342088			AP001972.1	1.162385308	3.605002438	1.48E-05	0.002431845
LINC00371	2.278299199	-4.006140608	1.50E-06	0.000482705			LINC00261	2.422018271	6.975578629	1.54E-05	0.0024947
APELA	1.92371486	0.143860829	1.77E-06	0.00054961			BX322559.1	2.143793477	2.770369839	1.80E-05	0.002857911
DHRS2	2.087842751	2.724813103	1.77E-06	0.00054961			AL021396.1	1.410002572	2.357873147	1.90E-05	0.002972365
ROS1	2.037228253	1.399031363	1.82E-06	0.000556896			MIR7-3HG	2.165383054	2.934931731	2.17E-05	0.0033435
CXorf49	2.574611978	-3.982875589	2.10E-06	0.000632379			SNHG26	-1.355365497	7.028528819	2.21E-05	0.003350794
GRM3	1.765507543	-2.947228626	2.50E-06	0.000738454			LINC02446	1.642902219	4.583081069	2.29E-05	0.003381682
CXCL17	1.86336466	6.206543286	2.60E-06	0.000756447			BMPR1B-AS1	1.480079508	8.030423312	2.34E-05	0.003381682
IGSF1	1.529058634	2.071838208	3.06E-06	0.000853106			ZNF350-AS1	1.494399086	5.365020201	2.34E-05	0.003381682
PCSK1	1.784828811	0.313757272	3.07E-06	0.000853106			AC005332.10	1.241671158	4.058372106	2.91E-05	0.004134195
SNTG1	2.698180241	-3.208089958	3.23E-06	0.000885453			AC093001.1	2.0734241	4.695450135	3.11E-05	0.004347834
CUX2	-4.100076503	1.179414324	3.36E-06	0.000905728			AP001528.2	1.061279395	7.265311323	3.25E-05	0.00447852
ANKRD30A	2.106999095	-4.238704303	3.42E-06	0.000908166			LINC01833	-3.799091455	9.618202007	4.16E-05	0.005657861
BST1	1.195006135	3.434150094	3.56E-06	0.000933368			LINC00619	1.50362042	2.57710898	4.41E-05	0.005914642
GJA5	1.411514105	3.757445915	4.03E-06	0.00103988			AC107398.3	-5.516440273	6.580074241	4.57E-05	0.006032847
DMBX1	1.976529206	1.627708723	4.11E-06	0.001047377			AC004672.1	1.130386109	3.049713331	6.04E-05	0.007761053
AADAC	1.438101327	2.281155142	4.34E-06	0.001090716			AP001627.1	1.165997724	3.408965785	6.48E-05	0.00811405
SNX31	1.745447678	0.313570846	4.49E-06	0.001113913			AC005332.5	1.08430815	5.166762418	6.49E-05	0.00811405
ANXA10	1.727603872	-2.407071308	4.88E-06	0.001193526			MUC2	-4.870986947	6.305381454	7.16E-05	0.008839397
AMY1A	2.430105982	-3.34301172	5.66E-06	0.001348734			AC069277.1	-2.903060322	4.805646834	8.21E-05	0.009997004
NXPE4	1.898076503	-3.878326211	6.20E-06	0.001458279			FP671120.4	1.225874893	10.39119902	8.62E-05	0.010370484
ZNF683	1.53549353	1.538926548	6.71E-06	0.001538321			AC104809.2	-3.078455428	5.843624832	0.000103121	0.01224532
GPR18	1.056121595	-0.791662241	7.31E-06	0.001654253			LINC00551	1.582534777	3.888440299	0.000137933	0.015812424
CPA3	1.759980793	-0.103130535	8.46E-06	0.001847588			AC066612.1	1.566106889	2.102912162	0.000138218	0.015812424
TDRD12	-3.890716446	2.28471836	9.06E-06	0.001955829			AL357833.1	1.554270082	2.927833415	0.000155925	0.017413527
APOD	1.151139025	3.78239828	9.33E-06	0.001990545			LINCR-0001	1.417201789	5.557579378	0.000180893	0.019283585
XG	1.436437626	1.494008083	9.59E-06	0.001998368			LINC02370	-3.375154188	4.033021507	0.000192695	0.02008521
ACSBG1	1.226823569	-0.809348965	1.03E-05	0.002107523			AC100872.1	1.622089151	4.960133202	0.000197842	0.020395107
TRPC7	2.088183843	-2.76842613	1.05E-05	0.002122833			AP000977.1	1.100101799	4.349126153	0.000203059	0.020705346
SLC23A1	1.415664111	1.382770467	1.13E-05	0.002247946			AC096734.2	1.359026851	1.936944778	0.000216473	0.02183588
CPA2	-5.930768284	3.644333996	1.32E-05	0.002574498			AC004917.1	1.428782389	2.679529188	0.000241112	0.02406245
CNPY1	-6.27339172	-2.51284088	1.39E-05	0.002686666			AC004990.1	1.357141773	6.284655565	0.000245108	0.024203802
SCGN	2.863820848	-3.271710458	1.53E-05	0.002917483			AC011601.1	1.565041564	2.776728882	0.00025122	0.02434337
PAPOLB	1.931036636	-3.890993931	1.86E-05	0.003489248			AC023090.1	1.621822058	2.389853256	0.000251712	0.02434337
FGF17	-4.400481608	3.215989356	1.90E-05	0.003500612			BX470102.1	1.005186619	6.203223651	0.000260685	0.024953905
CLEC2L	-4.172094735	1.355054798	1.93E-05	0.003500612			GPR1-AS	-4.860257707	5.456966927	0.00027113	0.025538828
SPTSSB	1.535892726	1.70722073	1.98E-05	0.003561064			LINC01992	-6.153921435	4.02871304	0.000273095	0.025538828
ITM2A	1.128260918	3.211013342	2.21E-05	0.003933303			PAPPA-AS2	1.971074785	2.349639527	0.000274962	0.025538828
ENTHD1	1.834804423	-2.152422472	2.25E-05	0.003955545			AL359636.1	1.57766305	3.784405654	0.000318433	0.02928643
PYY	-5.778163177	4.196101111	2.26E-05	0.003955545			LINC01151	1.714129498	3.901831942	0.000342428	0.030960311
P2RY6	1.036334979	3.559191097	2.31E-05	0.003991957			AC063977.6	-2.619259789	5.489698716	0.000343233	0.030960311
DLX4	-1.524790405	1.447937672	2.35E-05	0.00402559			CASC20	-3.567271666	3.404699602	0.000353022	0.031060013
ASPRV1	-1.168815784	0.422670618	2.62E-05	0.004405023			AC007923.1	2.747767831	2.903898591	0.000354272	0.031060013
MKRN3	-3.441532672	0.847192807	2.70E-05	0.004469944			AC002480.4	-4.456298932	3.730508892	0.000406686	0.035325199
GPNMB	1.071599786	7.050817237	2.71E-05	0.004469944			LINC01901	-3.381125645	4.20666536	0.000415961	0.035604733
CD70	1.590238819	0.396112712	3.35E-05	0.005485651			SCGB1B2P	-1.289651942	7.699356959	0.000420391	0.035604733
OTOR	2.311810097	-3.549026567	3.39E-05	0.005485651			AL022316.1	1.214362741	4.644723513	0.000424652	0.035604733
FGF19	-4.841300261	1.5819387	3.42E-05	0.005485651			AL034562.1	-2.240733077	3.109037842	0.000425086	0.035604733
EPHX4	1.027817094	3.434029822	3.46E-05	0.005485651			LINC02242	-2.271312285	2.194112956	0.000450501	0.037273318
DPPA4	-4.873040982	0.403413477	3.49E-05	0.005485651			LINC02109	-4.444761221	3.136164753	0.000462681	0.037742678
NLRP4	-5.3830333	-0.787525512	3.56E-05	0.005529399			AC117402.1	-2.363978309	6.66446978	0.000479867	0.038765505
COL9A3	-2.810732142	3.756555274	3.61E-05	0.005569223			SCHLAP1	2.504503248	3.092324092	0.000483484	0.038765505
ADGRF2	1.720586538	-1.181630704	3.94E-05	0.005944801			AC022182.2	1.332935173	4.939414969	0.000493079	0.039199759
CTRC	-5.62094483	2.303466286	3.95E-05	0.005944801			AC092669.1	-2.750645338	2.751195817	0.000524254	0.039994798
GDAP1L1	1.506272586	-0.843084366	4.05E-05	0.006038029			AP001065.1	-2.802866145	6.534629594	0.000526302	0.039994798
ASCL1	-3.676864586	-1.699489184	4.11E-05	0.006072761			AC006369.1	1.174707681	2.659171378	0.00052866	0.039994798
ERAS	-3.922643294	0.524270071	4.14E-05	0.006072761			HCG17	-1.078552369	4.764353932	0.000562121	0.041851237
CHRNB2	1.606574096	0.309258931	4.42E-05	0.006439902			AC008109.1	-4.341035497	5.041333347	0.000570262	0.042042274
CST6	1.293153575	2.539270967	4.71E-05	0.006732403			AL160400.1	1.111364234	3.44656119	0.00057365	0.042042274
EYA1	-3.430507452	1.491030884	4.77E-05	0.006732403			AC097478.1	1.874801797	3.352554067	0.000614886	0.044715098
TGM5	1.546139513	-1.26170141	4.83E-05	0.0067577			AC113346.1	1.567725912	4.295019338	0.000630766	0.045517079
GALNT9	-3.067643885	1.804179249	4.93E-05	0.006853594			AC022034.2	1.007015054	7.637221651	0.000672497	0.047550851
MAGEA9B	-7.654815362	-0.950154197	5.11E-05	0.007032406			LINC02293	-4.077680235	3.292261817	0.000674157	0.047550851
MAST1	-1.227325706	3.505568547	5.14E-05	0.007032406			AC095350.2	1.925420848	2.041529538	0.000698995	0.048934888
PHGR1	2.024782075	-4.289466489	5.22E-05	0.007087652
KCNN1	-1.96948112	1.851148102	5.26E-05	0.007087652
MUC6	-3.224991607	3.488158365	5.45E-05	0.007290456
MYOG	-3.897551998	-1.288312681	5.54E-05	0.007357818
MMRN1	1.400227786	1.173107364	5.66E-05	0.007467603
FCER2	1.629473417	-2.319593454	5.89E-05	0.007720971
PTPRQ	-2.809668974	1.220602078	6.01E-05	0.007816052
DCSTAMP	1.398203849	-0.532208925	6.12E-05	0.007910642
TTC9	1.02440016	4.745469024	7.04E-05	0.009035438
SCUBE2	1.110087818	2.560793693	7.32E-05	0.00932875
SIX3	-4.473402619	3.066202837	7.57E-05	0.009335791
CYP4F2	1.693216406	-2.587380414	7.62E-05	0.009335791
SERPINA10	1.555978678	-3.852614204	7.64E-05	0.009335791
CPAMD8	-1.70849253	5.427259022	7.81E-05	0.009483902
ZNF559-ZNF177	-1.265927469	-0.10005636	8.88E-05	0.010644679
AMY1B	1.884880159	0.485230156	8.99E-05	0.010706387
AP000781.2	1.23308723	-2.569463714	9.22E-05	0.010905282
AMER3	1.940762864	-1.33479969	9.44E-05	0.011094681
SFTPB	1.599157477	1.455024168	9.82E-05	0.011474135
CHRNA4	-3.640147339	0.198870714	0.00011259	0.012875904
CD8A	1.135876195	2.930841045	0.000113905	0.012875904
MEGF11	1.289124149	1.278018522	0.000113924	0.012875904
PAGE2B	-5.24786041	-0.275178817	0.000114431	0.012875904
ADGRD2	-1.851510763	-1.539012675	0.000122685	0.01372049
KCNIP3	-1.202468331	3.963938621	0.000125836	0.013802603
CPM	1.075485659	5.203765941	0.000125957	0.013802603
DNASE1L3	1.139354618	-2.058113894	0.000126057	0.013802603
ALPI	-4.499327028	-2.085218334	0.000127182	0.013802603
HPSE2	-4.237961743	1.292273564	0.00013126	0.013981017
FXYD1	-1.882196851	1.963722589	0.000131387	0.013981017
MAGEA10	-5.557172188	0.782468888	0.000131945	0.013981017
SIM2	-2.425906703	2.840438823	0.000132637	0.013981017
SCG3	1.912905731	0.819879944	0.00013442	0.014088023
UGT3A1	-4.985508721	-1.83835264	0.000136383	0.014212537
TECRL	-5.741219162	-2.587854099	0.000138293	0.014241862
MAS1	-2.678557242	-2.022458463	0.000138994	0.014241862
IL13RA2	-2.772789712	0.612510693	0.000140416	0.014307595
ARSH	1.285856661	-0.954417886	0.000143264	0.014517189
SYT4	2.190879785	-1.847575287	0.000148575	0.014950195
KCNH1	1.231204017	-2.387588829	0.000158194	0.015459979
SLC38A5	1.209743251	3.464603309	0.000163415	0.015858134
BATF	1.050426077	1.330097537	0.000164959	0.015923727
PCSK2	1.87257051	2.642214576	0.000166272	0.01596646
CYP2W1	-2.740922633	1.622052016	0.000168378	0.016084444
SMCO2	1.129882084	-1.110718384	0.000169704	0.016127189
TBC1D26	-2.183616695	-2.627493533	0.0001707	0.01613817
CSMD3	-2.575379933	-1.85123098	0.000173758	0.016343081
NPAS4	1.461407524	-2.232763288	0.000180668	0.016906264
P2RX3	-3.264810981	0.030846406	0.000185058	0.017142124
WDR87	-2.732845439	-0.105345611	0.000192856	0.017774757
GZMH	1.208977454	0.653159953	0.000194239	0.017812714
PADI3	-3.440931692	1.0839349	0.000197678	0.018023703
QPCT	1.137965805	3.962618171	0.000198505	0.018023703
CLPS	-4.958397535	2.150335729	0.000199953	0.018065701
CD52	1.014462438	4.077078125	0.000208554	0.018635151
CCDC27	-1.312811491	-0.890480192	0.000209304	0.018635151
TMPRSS4	1.153386679	6.528627715	0.00021253	0.018830955
REG1A	-4.206969502	3.282588516	0.000236555	0.020639219
ADAMTS19	-3.239468687	-0.482739815	0.000239214	0.020639219
GLB1L3	1.600307933	-1.747668362	0.000241228	0.020669717
S100A6	1.048628876	9.55309303	0.000242525	0.020669717
MYO15A	-1.290185895	1.922785983	0.000246863	0.020865066
GPR25	1.310115963	-1.087054614	0.000254467	0.021353
GJC2	-1.576048066	2.686290674	0.000254965	0.021353
KLRB1	1.022893503	0.422974087	0.000256549	0.021387999
BPIFB1	-2.830533458	0.542021493	0.000261361	0.021606384
PRR35	-2.706681042	-2.794694594	0.000261524	0.021606384
RLN3	-3.397740983	-3.007247775	0.00026406	0.021621117
SLC16A12	-2.745196542	-0.178124238	0.000272035	0.02209549
DDN	-1.488731692	-0.958261656	0.000274477	0.02209549
CEL	-2.602026562	4.06272747	0.000276025	0.02209549
PDIA2	-2.153237865	2.030459478	0.000276245	0.02209549
DRD2	1.272003509	1.751517456	0.00027854	0.02209549
IGDCC3	-3.251378577	2.019545312	0.000281086	0.022126192
COL9A1	-2.586997148	3.722186081	0.000282326	0.022128808
ZNF705A	1.479571353	-4.206846017	0.000294918	0.022764488
ZIC3	2.343872428	0.001412541	0.0002973	0.022815007
UBASH3A	1.008050606	0.01973818	0.000308365	0.023467752
WIF1	-4.443691623	0.725190035	0.000312298	0.023600755
PDZD4	1.254320694	2.113065397	0.000313351	0.023600755
FMO3	1.554068611	1.547619146	0.000316314	0.023679653
IRGM	1.232607928	-3.679755335	0.000320492	0.02389486
LYVE1	1.093051916	2.55208775	0.000322148	0.023921149
SFTA3	-5.776987741	-2.149451579	0.000326509	0.024050183
PAGE2	-6.482742522	2.378024556	0.000335533	0.024616036
SLC1A6	-3.254689179	-0.790725207	0.000338046	0.024685306
DKK4	-4.65680149	0.941826262	0.000347573	0.025097774
CEACAM1	1.056171728	3.859691337	0.000351099	0.025231555
CELF3	1.697974795	-1.085325002	0.000360669	0.025739384
SYT8	1.492163056	2.483301587	0.000365269	0.025966636
AKNAD1	1.417178519	-2.638496691	0.000370735	0.026052293
SIGLEC8	1.194309222	0.698459368	0.00037544	0.026147067
GJB1	1.06947599	5.103108607	0.000376307	0.026147067
SMIM10L2A	-1.024862196	3.135361344	0.00037636	0.026147067
PCDH8	-4.571736233	0.22162895	0.000385606	0.02658796
SP8	-4.403117288	0.969613745	0.000390648	0.026834743
CCNJL	-1.004023059	3.074183234	0.000392921	0.026890169
TUNAR	1.955302987	2.446326911	0.000398588	0.027075904
ISX	-3.501712535	-4.330370424	0.00041264	0.027722449
ZNF716	-4.041902577	-0.729580367	0.000415378	0.027804564
PNMA3	-1.404319543	3.487285226	0.000422443	0.027996782
AGXT	-3.860201096	-0.982167644	0.000422829	0.027996782
PNLDC1	-2.576580862	0.25300346	0.000438984	0.028723989
AC092835.1	-1.002332309	-0.463602339	0.000441642	0.028723989
RARRES3	1.014373167	6.569815133	0.000448571	0.029071507
POU2F3	1.104994456	4.723652926	0.000463726	0.029738453
TRHDE	-2.850534813	1.3902865	0.000473399	0.029940038
TUBB2B	-2.794099808	3.855874929	0.000476577	0.030037433
HOXA9	-2.873778772	1.580334504	0.00048204	0.030258405
COL9A2	-1.452135043	6.068050076	0.000492093	0.03059486
S100A12	1.220636751	-1.343527309	0.000494641	0.03064935
PRSS56	-3.370777555	-1.713826325	0.000502115	0.031007715
SCRG1	1.308489627	-1.383624542	0.000512041	0.031459317
ASCL5	-1.211904372	-0.594618342	0.00051442	0.031459317
GSTA2	-2.856923051	-0.199897476	0.000521245	0.031459317
SOX2	1.849448112	3.455585191	0.000523985	0.031459317
CHST8	-2.303919131	-0.475402494	0.000526588	0.031459317
MS4A2	1.392575804	-2.370336217	0.000527766	0.031459317
CPA1	-3.384291923	2.089889832	0.00052836	0.031459317
HIGD2B	1.033245521	-3.611561891	0.000530011	0.031459317
DSCR8	-5.008638702	1.242256631	0.000537506	0.031665688
SLC39A5	-1.981566785	-0.109599968	0.000561269	0.032576696
BARHL2	-3.848773122	-1.966330171	0.000568138	0.0327454
DTNA	-1.469513372	3.572871947	0.000573609	0.0327454
IGFALS	-1.472935112	1.233300973	0.000574808	0.0327454
LIN28A	1.61327224	-1.012753193	0.000581927	0.033043713
MAGEA12	-6.535545776	-0.146164696	0.000590406	0.033291427
ASTL	-1.400595567	0.189661233	0.000591735	0.033291427
TRO	-1.036555794	4.59996663	0.000595046	0.033375338
AATK	-1.351521069	2.934302421	0.000617327	0.034298325
FLRT1	-1.773125165	0.390761735	0.000620852	0.034298325
MAFA	-2.18955033	0.234704001	0.000631205	0.034765537
SLC2A4	-1.210568528	1.264647103	0.000636712	0.034963896
ASPN	1.319489093	2.876746321	0.00064178	0.035050857
POU3F3	-4.014174597	2.052130451	0.000647639	0.03519744
TFF2	-2.61097266	0.685220184	0.000651216	0.035232886
RTP3	-4.820256833	-2.033759847	0.000656804	0.035387734
TCEAL2	1.275387046	2.441818186	0.000657937	0.035387734
FAM83C	-3.048321621	-2.82479772	0.000660248	0.035408217
ITLN1	-2.992533057	1.357963293	0.000670258	0.035736045
GSDMC	1.212907457	1.68188003	0.000678156	0.035846753
DSCR4	-4.468829053	-1.32807703	0.000679922	0.035846753
TAS1R3	-1.584017664	1.751279505	0.000680152	0.035846753
CHST9	1.550484468	2.510884673	0.000682173	0.035850257
ABCC9	1.077126033	2.998904636	0.000685222	0.035907576
GPC5	1.358897538	0.414098742	0.000713651	0.037079552
NRGN	1.039059536	4.319056186	0.000738349	0.038039514
PRAP1	-1.909462421	1.519551045	0.000745	0.038253706
PRKAG3	-2.150137908	-2.234261352	0.000748764	0.038253706
PON1	1.47350788	1.552379159	0.000756178	0.038525149
RCOR2	-1.3027894	4.421471662	0.000759518	0.038540867
C1QTNF3	1.017490522	3.648603672	0.000760689	0.038540867
IVL	-5.329130985	-2.064577231	0.000785608	0.039476249
TNNT2	-1.913648522	3.081727361	0.000798025	0.039990624
ABCA4	-1.29835149	2.773124646	0.000803298	0.040145214
AOX1	1.075552529	2.623684242	0.000813169	0.04041827
14-Sep	-4.140601988	-1.55850847	0.000831631	0.040790553
TDRD1	-2.908751616	-0.845344951	0.000832546	0.040790553
SPINK1	-4.228421978	3.265974385	0.000833403	0.040790553
NDUFA4L2	-1.428631312	5.927850053	0.000834003	0.040790553
SH2D5	-1.188042684	-0.535127386	0.000849177	0.04109735
GABRB3	1.464638292	1.652602846	0.0008501	0.04109735
NPY	-3.223478906	1.500380621	0.000852235	0.04109735
PIANP	-1.897265532	2.938786055	0.000860362	0.041290237
C16orf96	-1.278043979	-1.28312623	0.000864838	0.041307269
ZCCHC12	-2.204041565	1.555340835	0.000873973	0.041383205
SERPINA5	-2.098531146	6.50925794	0.000875453	0.041383205
COL20A1	-1.772763877	-1.972740051	0.000881131	0.041417678
OR1N1	-4.880180616	0.266891551	0.000882957	0.041417678
MC4R	1.465704669	0.258259914	0.000890115	0.041646914
FASLG	1.118215295	-0.441049291	0.000906909	0.042324738
SOHLH1	-3.87721874	-2.166043488	0.000910894	0.042402815
TRAPPC3L	-2.255786536	-0.956973294	0.000913221	0.042403498
MOGAT3	-2.968668624	-3.031040443	0.000924668	0.042826589
BCO1	1.15538061	0.329736228	0.000929522	0.042835098
GOLGA6L7P	-1.983892541	-3.051486045	0.000962836	0.04394276
NLRP5	1.642899751	-3.911166543	0.000963424	0.04394276
STPG4	1.305394884	-2.514179829	0.000986718	0.044574862
CATSPERD	-2.493982545	-0.748800698	0.001004309	0.044817279
BRSK2	-1.783200699	1.479482159	0.001007729	0.044817279
TUBA3C	-4.473614946	-1.865906623	0.001007927	0.044817279
SLC5A1	1.261545711	4.215487262	0.00103133	0.045091822
CASP14	-3.703808031	-0.632605894	0.001040916	0.045347847
STC1	-1.25731108	4.811942899	0.001061793	0.045841539
NR0B2	-2.713731403	-1.927294637	0.001062075	0.045841539
MYOZ2	-3.088652552	-0.04132587	0.001066444	0.045841539
MOBP	1.011675353	-1.580243066	0.001072244	0.045841539
GCGR	-2.6636747	-1.323908877	0.001076965	0.045888446
ADGRF4	1.207526207	-0.26357638	0.001078345	0.045888446
CPNE4	1.320546527	2.088506099	0.00108454	0.045938918
USP6	-1.013166336	0.803572672	0.00108874	0.046010534
YBX2	-1.09000414	3.809853877	0.001095675	0.046167127
ALPP	-2.579267994	4.242565609	0.001097479	0.046167127
SPEG	-1.061024264	4.990067089	0.001100517	0.046188976
HIST1H2BB	1.303934572	-2.024482972	0.001114228	0.046617708
TRH	1.261343255	-1.251179135	0.001115816	0.046617708
EMX1	-2.498514198	-0.064458739	0.001121314	0.046711537
NPFFR2	-3.441455255	-0.163604623	0.001143555	0.047305486
LYPD8	-2.284685542	-1.078285895	0.001172616	0.048097525
GPM6A	-1.940498508	1.977422535	0.001174837	0.048097525
MYOD1	-3.002025321	0.589032261	0.001181743	0.04827247
KIRREL3	1.246332471	1.157115746	0.001198186	0.0485181
SRRM4	-2.551814169	-2.034291536	0.001198337	0.0485181
RIMBP2	1.218356058	2.55415323	0.001214717	0.048857731
SYNPO2L	-1.070179716	0.054762355	0.001218454	0.048900791
CA9	-1.600066985	4.190487859	0.001235949	0.049386791
PAPPA2	-2.732257154	1.339764526	0.001252949	0.049748659
PLA2G2C	1.048123408	-2.786754766	0.001253142	0.049748659
