# Supplementary material for: A novel signature of two long non-coding RNAs in BRCA mutant ovarian cancer to predict prognosis and efficiency of chemotherapy
Source: J Ovarian Res. 2020 Sep 19;13:112. doi: 10.1186/s13048-020-00712-w (PMC7502206; doi:10.1186/s13048-020-00712-w)
Supplement: Supplementary file 3 — Additional file 3: Table S2. Univariate Cox proportional hazards regression analysis (P < 0.05) of the differentially expressed lncRNAs profiling data in the dataset. [file 13048_2020_712_MOESM3_ESM.xls]

Table S2 Univariate Cox proportional hazards regression analysis (P <0.05) of the differentially expressed lncRNAs profiling data in the dataset.
lncRNAs	HR	z	pvalue
AL049870.3	1.042251937	0.463042943	0.643333586
AC109809.1	1.083348289	0.725716728	0.468012445
AC073172.2	1.049295263	0.414504125	0.678504947
LINC01511	1.029282729	0.287294261	0.773887016
LINC01251	1.058630307	0.55267038	0.58048914
AC087633.1	1.040195951	0.280640802	0.778985917
AC023051.1	1.088578035	0.641961957	0.520897885
AC091906.1	0.84305156	-0.836165368	0.403061878
AC114284.1	0.884858828	-0.691816593	0.489052515
AL356804.1	1.160260589	1.337792237	0.180964173
AC005632.2	1.039429121	0.218529545	0.827016541
AP000866.2	0.968691036	-0.219614069	0.826171734
AL359873.1	1.059082088	0.442794345	0.657914494
LINC00479	1.332880612	1.598974873	0.109826186
LINC00624	0.953042174	-0.23686926	0.812758218
LINC00112	1.601556217	2.107412666	0.035081825
AC010975.1	0.990079776	-0.079340958	0.936761429
LINC02073	0.950824821	-0.224780248	0.822150233
AC126175.1	0.958756069	-0.316221559	0.751834345
LINC02022	1.059948306	0.418464839	0.675607289
LINC02158	1.167765597	0.803263592	0.421822397
AC023310.4	1.121527661	1.141227674	0.253775191
AL050338.2	0.709611124	-1.096864227	0.272700749
AL157832.2	1.1353762	0.850969727	0.394786169
AC123023.1	0.948214016	-0.197570938	0.843380775
AC008050.1	1.038115907	0.217895283	0.827510703
LINC01882	0.990370319	-0.072013821	0.942590909
AC091180.4	0.826740444	-0.846379211	0.397341232
AC017033.1	0.879645571	-0.619419	0.535640367
BX324167.1	1.404500166	1.20671765	0.2275409
LINC01752	0.829876165	-0.78385352	0.433126066
IL12A-AS1	0.87678895	-0.803842957	0.421487677
AL138885.3	1.168380839	1.357888395	0.1744991
Z98885.2	0.337340601	-2.432445731	0.014997239
AC129507.4	0.993842379	-0.07353268	0.941382239
AC000061.1	1.005645448	0.050438235	0.959773168
AC005006.1	1.011678866	0.062945693	0.949809749
AC090912.2	0.973497588	-0.124667485	0.9007868
AP000679.1	1.021406577	0.150170155	0.880630372
DLG3-AS1	0.834226959	-0.797482893	0.425170634
AL162591.1	0.578243264	-1.812289128	0.069941534
AC015722.2	0.808201129	-1.0575769	0.290248378
PKIA-AS1	1.034356457	0.240963817	0.80958316
AC092920.1	0.948876621	-0.329427375	0.741832679
AL158166.1	1.260330941	1.36944052	0.170861616
C5orf17	1.012413894	0.113630049	0.909531066
TTLL11-IT1	0.995178959	-0.022116491	0.982355031
ARHGAP26-AS1	0.82860663	-1.35217211	0.176320263
SOX2-OT	0.989034733	-0.067540313	0.94615157
AL357054.4	1.045064526	0.271060273	0.786344676
CASC21	0.881156597	-0.641954321	0.520902842
AC129507.1	0.936438446	-0.423471591	0.671951221
AF279873.3	1.289055642	0.22115999	0.824967861
AP001972.1	0.945786257	-0.225255082	0.821780841
LINC00261	0.997442093	-0.029717624	0.976292256
BX322559.1	1.205000512	1.489375699	0.136388464
AL021396.1	1.245784922	1.337051494	0.181205829
MIR7-3HG	1.012662298	0.099319408	0.920884669
SNHG26	0.961171647	-0.121823718	0.90303863
LINC02446	0.924958846	-0.456708184	0.647880808
BMPR1B-AS1	0.871502525	-0.859805144	0.389896463
ZNF350-AS1	0.962832537	-0.25892561	0.795692638
AC005332.10	1.038700302	0.22451118	0.822359569
AC093001.1	1.013416594	0.10488324	0.916468458
AP001528.2	0.791579339	-1.042642457	0.297113918
LINC01833	1.252421163	1.629475885	0.103212316
LINC00619	1.087943762	0.444286779	0.656835259
AC107398.3	2.129729387	1.875794333	0.060683527
AC004672.1	0.830834984	-0.856756536	0.391579451
AP001627.1	1.107151088	0.422661521	0.672542234
AC005332.5	1.150155723	1.025951823	0.304914293
MUC2	1.01248576	0.043259758	0.96549447
AC069277.1	0.796788785	-0.722087552	0.470240651
FP671120.4	0.818544077	-0.793836499	0.427290621
AC104809.2	1.20966278	1.025469167	0.305141866
LINC00551	1.265637369	1.086155716	0.277410106
AC066612.1	1.036382263	0.19107504	0.848466802
AL357833.1	0.789373024	-1.238348606	0.215586828
LINCR-0001	1.251655119	1.519834382	0.128552606
LINC02370	1.065373904	0.235570989	0.813765587
AC100872.1	0.848947123	-1.118381237	0.263404204
AP000977.1	1.03759834	0.178563963	0.858280093
AC096734.2	1.160976359	0.445518881	0.655944818
AC004917.1	0.652319119	-0.942927028	0.345718229
AC004990.1	1.272169422	1.095927774	0.273110383
AC011601.1	1.629989134	2.390138185	0.016842035
AC023090.1	1.024180339	0.150920988	0.880038044
BX470102.1	0.907908834	-0.54035005	0.588955648
GPR1-AS	2.970195208	2.279273789	0.022650795
LINC01992	1.06E-20	-0.505819296	0.612983511
PAPPA-AS2	0.954275191	-0.118298576	0.905831086
AL359636.1	0.963220225	-0.250375319	0.802297115
LINC01151	0.659210459	-1.867889814	0.061777431
AC063977.6	0.992982963	-0.030859688	0.975381439
CASC20	0.748409276	-0.465824505	0.641341123
AC007923.1	1.061168425	0.463609322	0.642927674
AC002480.4	1.053260029	0.058698226	0.953192472
LINC01901	0.561514021	-0.925935626	0.354479435
SCGB1B2P	1.080519026	0.256420703	0.797626003
AL022316.1	1.240430721	0.887755436	0.374672319
AL034562.1	0.552469054	-1.064634424	0.287041396
LINC02242	0.836297328	-0.220605324	0.825399755
LINC02109	1.342201782	0.417448346	0.676350499
AC117402.1	1.129083868	0.459031106	0.646211828
SCHLAP1	1.195197781	1.789090646	0.073600218
AC022182.2	0.772038828	-1.088828657	0.276229452
AC092669.1	0.942859276	-0.120703078	0.903926221
AP001065.1	0.998138687	-0.010307459	0.991775983
AC006369.1	1.100083246	0.448862386	0.653530931
HCG17	0.79778868	-0.656314031	0.511622092
AC008109.1	0.485929396	-1.155637288	0.247829549
AL160400.1	0.997838397	-0.012079556	0.990362143
AC097478.1	0.92683707	-0.423993822	0.671570319
AC113346.1	0.888733512	-0.805890122	0.420306207
AC022034.2	1.199441205	0.760939935	0.446692945
LINC02293	1.048688448	0.109255598	0.912999764
AC095350.2	0.995501974	-0.026166174	0.979124796
