# Supplementary material for: A novel signature of two long non-coding RNAs in BRCA mutant ovarian cancer to predict prognosis and efficiency of chemotherapy
Source: J Ovarian Res. 2020 Sep 19;13:112. doi: 10.1186/s13048-020-00712-w (PMC7502206; doi:10.1186/s13048-020-00712-w)
Supplement: Supplementary file 4 — Additional file 4: Table S3. The signature risk score composed of 2 lncRNAs combinations in the dataset. [file 13048_2020_712_MOESM4_ESM.xls]

## Sheet: Sheet1
Table S3 The signature riskScore composed of 2 lncRNAs combinations in the dataset.
id	futime	fustat	riskScore	risk
TCGA-20-1682	2.29315	0	25.1529	high
TCGA-25-2404	2.41918	1	79.7767	high
TCGA-24-2035	2.34795	1	236.405	high
TCGA-24-1846	0.364384	0	1.1078	low
TCGA-29-1776	0.986301	0	0.687681	low
TCGA-24-1103	4.50959	1	2.12552	high
TCGA-13-0885	9.28219	0	0.0326852	low
TCGA-30-1857	0.0219178	1	2.7679	high
TCGA-25-1320	3.16438	1	3.3648	high
TCGA-13-0797	5.81096	0	0.318395	low
TCGA-04-1331	3.66027	1	1.43841	high
TCGA-29-2427	5.20548	0	0.105296	low
TCGA-24-1847	0.939726	0	0.000345381	low
TCGA-29-1768	2.60822	1	8.20043	high
TCGA-61-1914	4.71781	0	1.7866	high
TCGA-29-1762	7.21644	1	0.125489	low
TCGA-29-1693	8.48219	0	0.139322	low
TCGA-13-1489	6.99452	1	1.00243	low
