# Supplementary material for: A novel signature of two long non-coding RNAs in BRCA mutant ovarian cancer to predict prognosis and efficiency of chemotherapy
Source: J Ovarian Res. 2020 Sep 19;13:112. doi: 10.1186/s13048-020-00712-w (PMC7502206; doi:10.1186/s13048-020-00712-w)
Supplement: Supplementary file 5 — Additional file 5: Table S4. Functional enrichment analysis of different mRNAs. [file 13048_2020_712_MOESM5_ESM.xls]

## Sheet: functional analysis
	Table S4 Functional enrichment analysis of different mRNAs
Category	Term	Count	%	PValue	Genes	List Total	Pop Hits	Pop Total	Fold Enrichment	Bonferroni	Benjamini	FDR
GOTERM_BP_DIRECT	GO:0007274~neuromuscular synaptic transmission	6	1.86916	5.73415e-05	P2RX3, CHRNA4, CHRNB2, CHRND, SLC5A7, DTNA	277	26	16792	13.9894	0.0685296	0.0685296	0.0930212
GOTERM_CC_DIRECT	GO:0005594~collagen type IX trimer	3	0.934579	0.000790864	COL9A1, COL9A2, COL9A3	299	3	18224	60.9498	0.164393	0.0439062	1.00709
GOTERM_BP_DIRECT	GO:0050832~defense response to fungus	5	1.55763	0.000930241	DCD, C10ORF99, HTN3, CTSG, S100A12	277	27	16792	11.2261	0.684051	0.318908	1.49908
GOTERM_BP_DIRECT	GO:0031640~killing of cells of other organism	4	1.24611	0.0013979	DCD, APOL1, HTN3, S100A12	277	14	16792	17.3203	0.823036	0.351409	2.24472
GOTERM_BP_DIRECT	GO:0006869~lipid transport	7	2.18069	0.0015592	APOL2, APOL3, APOL1, APOD, SERPINA5, CETP, ABCA4	277	76	16792	5.58351	0.855111	0.320473	2.50066
GOTERM_BP_DIRECT	GO:0007271~synaptic transmission, cholinergic	5	1.55763	0.00307833	HRH3, CHRNA4, CHRNB2, CHRND, SLC5A7	277	37	16792	8.19202	0.978003	0.420311	4.88052
GOTERM_MF_DIRECT	GO:0030020~extracellular matrix structural constituent conferring tensile strength	3	0.934579	0.00377144	COL9A1, COL9A2, COL9A3	275	6	16881	30.6927	0.79391	0.79391	5.16591
GOTERM_MF_DIRECT	GO:0000978~RNA polymerase II core promoter proximal region sequence-specific DNA binding	14	4.36137	0.00545483	BATF, ASCL1, MYOD1, HAND1, POU2F3, DLX4, ZNF716, MYOG, CUX2, NPAS4, MAFA, DDN, ZIC3, KCNIP3	275	355	16881	2.42083	0.898364	0.681197	7.39075
GOTERM_BP_DIRECT	GO:0014059~regulation of dopamine secretion	3	0.934579	0.0186316	DRD2, CHRNA4, CHRNB2	277	13	16792	13.9894	1	0.810451	26.3048
GOTERM_MF_DIRECT	GO:0005243~gap junction channel activity	3	0.934579	0.0210041	GJC2, GJA5, GJB1	275	14	16881	13.154	0.99986	0.891207	25.7687
GOTERM_BP_DIRECT	GO:0035094~response to nicotine	4	1.24611	0.0226156	DRD2, CHRNA4, CHRNB2, CHRND	277	37	16792	6.55361	1	0.829663	31.013
GOTERM_BP_DIRECT	GO:0042157~lipoprotein metabolic process	4	1.24611	0.024263	APOL2, APOL3, APOL1, CETP	277	38	16792	6.38115	1	0.832823	32.8761
GOTERM_BP_DIRECT	GO:0008203~cholesterol metabolic process	5	1.55763	0.0255998	APOL2, APOL1, PON1, CETP, NR0B2	277	68	16792	4.45742	1	0.815435	34.3531
GOTERM_MF_DIRECT	GO:0005319~lipid transporter activity	3	0.934579	0.0411547	APOL3, APOD, CETP	275	20	16881	9.20782	1	0.918693	44.5633
GOTERM_MF_DIRECT	GO:0043565~sequence-specific DNA binding	15	4.6729	0.0438262	ISX, DMBX1, EMX1, SOX2, ZIC3, KCNIP3, BATF, PAX7, POU2F3, DLX4, POU3F3, HOXA9, MYOG, CUX2, MAFA	275	518	16881	1.77757	1	0.903828	46.6925
GOTERM_BP_DIRECT	GO:0098655~cation transmembrane transport	4	1.24611	0.044178	P2RX3, CHRNA4, CHRNB2, CHRND	277	48	16792	5.05174	1	0.902774	51.968
GOTERM_CC_DIRECT	GO:0005922~connexon complex	3	0.934579	0.0456221	GJC2, GJA5, GJB1	299	21	18224	8.70712	0.999975	0.618493	44.976
GOTERM_BP_DIRECT	GO:0006813~potassium ion transport	5	1.55763	0.0461349	KCNH1, ABCC9, KCNN1, KCNA5, GJA5	277	82	16792	3.6964	1	0.894497	53.5393
GOTERM_BP_DIRECT	GO:0007626~locomotory behavior	5	1.55763	0.0496414	SLURP1, DRD2, MYO15A, CHRNA4, CHRNB2	277	84	16792	3.60839	1	0.903149	56.2349
	Annotation Cluster 1	Enrichment Score: 0.14021304264594203
	Category	Term	Count	%	PValue	Genes	Benjamini	FDR
	KEGG_PATHWAY	hsa04014:Ras signaling pathway	5	1.55763	0.350327	FGF19, FGF17, PLA2G2A, FASLG, PLA2G2C	0.987042	99.3457
	KEGG_PATHWAY	hsa04010:MAPK signaling pathway	3	0.934579	0.853952	FGF19, FGF17, FASLG	0.999958	100
	KEGG_PATHWAY	hsa04151:PI3K-Akt signaling pathway	3	0.934579	0.947337	FGF19, FGF17, FASLG	1	100
	KEGG_PATHWAY	hsa05200:Pathways in cancer	3	0.934579	0.96992	FGF19, FGF17, FASLG	1	100
